# Supplementary material for: Loss of FOXM1 in macrophages promotes pulmonary fibrosis by activating p38 MAPK signaling pathway
Source: PLoS Genet. 2020 Apr 9;16(4):e1008692. doi: 10.1371/journal.pgen.1008692 (PMC7173935; doi:10.1371/journal.pgen.1008692)
Supplement: S1 Data — (XLSX) [file pgen.1008692.s011.xlsx]

## Sheet: Fig 1
1B
	Control	IPF
	0	59.1837
	0	58.8235
	0	50
	25	58.8235
	12.5	40
	11.1111	29.4118
		50
		65.2174
		40
1C
	No Bleo	2X Bleo	4X Bleo
	0	11	15
	1	6	20
	2	10	17
1E
	No bleo	Bleo
	0	20.6508
	2.37857	27.2727
	2.43056	17.6471
1F
	No Bleo	Bleo
	0.995553	2.48581
	1.00198	1.83606
	1.0118	2.83606

## Sheet: Fig 2
2D
	No Bleo Control	No Bleo myFoxm1 -/-	Control + Bleo	myFoxm1 -/- + Bleo
	200	160	330	600
	219	240	150	590
	198	110	400	595
			580	890
			150	605
			400	590

## Sheet: Fig 3
3A
	control	myFoxm1 -/-
	1	0.061
	0.77	0.027
	1.19	0.14
3C
	Control	myFoxm1 -/-
	17.8571	0
	25	3.57143
	18.1818	0
3E	Monocytes		Neutrophils		Interstitial macs		Alveolar macs		B cells		Total T cells
	Control	myFoxm1 -/-	Control	myFoxm1 -/-	Control	myFoxm1 -/-	Control	myFoxm1 -/-	Control	myFoxm1 -/-	Control	myFoxm1 -/-
	6.91359	10.9721	0.616696	1.01639	17.479	14.5137	8.58096	9.4364	11.076	7.6755	24.495	22.188
			0.456298	0.352198					10.1136	7.7644	26.7344	23.8854
	8.47341	8.24002	0.389005	1.23323	21.0144	16.066	7.94848	7.4496	12.6175	11.2042	20.6206	22.9278
	7.90686	6.49926			17.0907	17.184	8.89541	10.8784
3G
	Control	myFoxm1 -/-
	0	0
	25	16.6667
	14.2857	12.5
3H	Aurkb		Ccnb1		Ccnd1		Cdc25b
	control	myFoxm1 -/-	control	myFoxm1 -/-	control	myFoxm1 -/-	control	myFoxm1 -/-
	1.20468	0.973245	1.10532	0.9635	1.0965	0.9783	1.1678	0.5974
	0.98762	0.908756	0.9052	0.9098	0.9302	1.1287	0.90375	0.50798
	0.8077	1.058	0.98948	0.7667	0.9733	0.803	0.92845	0.51462
3I	Arg1		Pdgfb		Tgfb1		Il1b		Tnf		Mmp12		Mmp9
	control	myFoxm1 -/-	control	myFoxm1 -/-	control	myFoxm1 -/-	control	myFoxm1 -/-	control	myFoxm1 -/-	control	myFoxm1 -/-	control	myFoxm1 -/-
	1.13785	0.6375	1.16549	0.5542	1.06872	0.86542	1.29546	3.08465	1.09863	3.38542	1.25768	0.40574	1.09721	0.8974
	0.93375	0.59734	1.09875	0.508542	0.913954	0.89637	0.85375	3.42875	0.86375	2.57421	0.88426	0.20798	0.90872	0.603214
	0.9284	0.29516	0.735763	0.917258	1.01733	0.57821	0.85079	3.0866	1.03762	2.79141	0.85806	0.16628	0.99407	0.497386

## Sheet: Fig 4
4A	Foxm1		Il1b		Il6		Tnf		Dusp1		Mapk14
	Control	myFoxm1 -/-	Control	myFoxm1 -/-	Control	myFoxm1 -/-	Control	myFoxm1 -/-	Control	myFoxm1 -/-	Control	myFoxm1 -/-
	0.997856	0.00362294	1.00903	2.37237	1.00798	4.43705	1.31743	2.3749	1	0.121	1.03747	1.00114
	1.02165	0.00375159	0.992974	2.25475	0.97964	3.60288	1.06772	3.15106	1.02165	0.05	0.970195	0.674499
	0.980499	0.00379294	0.997991	1.7176	1.01238	3.3612	1.08341	2.73246	0.980499	0.26	0.992335	0.94897
							0.994399	2.88465
							0.861026	2.69014
							0.823503	3.66887
4B	Foxm1		Dusp1		Tnf		Il1b		Il6
	Control	myFoxm1 -/-	Control	myFoxm1 -/-	Control	myFoxm1 -/-	Control	myFoxm1 -/-	Control	myFoxm1 -/-
	0.996511	0.64451	0.996511	0.125201	0.993477	2.95828	0.989863	79.7212	1.005	4.64647
	1.00349	0.566611	0.971152	0.0866614	1.01601	2.85102	0.995116	66.3272	0.99013	3.97588
			1.00349	0.130817	0.990516	3.09089	1.01502	62.5879	1.00487	4.37362
4F	Phos p38 MAPK		Total p38 MAPK		DUSP1		IL-1b
	Control	myFoxm1 -/-	Control	myFoxm1 -/-	Control	myFoxm1 -/-	Control	myFoxm1 -/-
		80	100	100	87.5	10		50
		100	100	100	100	12.5
	12.5	100	100	100	90	0	20	75
	11.1111						25
	0						25	77.7778

## Sheet: Fig 5
5A	Foxm1		Dusp1		Mapk14		Tnf		Il6		Il1b
	Control	myFoxm1 -/-	Control	myFoxm1 -/-	Control	myFoxm1 -/-	Control	myFoxm1 -/-	Control	myFoxm1 -/-	Control	myFoxm1 -/-
	1.00701	0.666234	0.987656	0.446953	0.997003	1.0079	1.00483	4.32057	1.00828	2.09128	1.01071	2.02457
	0.997003	0.618003	1.00305	0.463393	1.00305	0.99599	1.0079	5.50254	1.01836	2.6416	1.00965	2.07974
	0.99599	0.656097	1.00929	0.444471	1.00929	1.00483	0.987275	5.10382	0.97336	2.42581	0.979636	1.8711
5B	FOXM1		DUSP1		phos p38 MAPK		Total p38 MAPK		IL-1b		IL-6		TNF-a
	siControl	siFoxm1	siControl	siFoxm1	siControl	siFoxm1	siControl	siFoxm1	con	sifoxm1	con	sifoxm1	con	sifoxm1
	1.0078	0.217524	1.00362	0.613032	1.24222	2.4162	0.997805	0.9832	1.18714	4.02384	0.985393	1.83429	1.00578	1.75392
	0.99467	0.254945	1.04255	0.60741	0.526842	1.89376	1.00915	1.03331	0.847893	4.10207	1.01771	1.79152	1.00228	1.73391
	0.997529	0.250859	0.953833	0.583768	1.23094	2.64106	0.993041	1.03949	0.964963	4.78734	0.996897	2.00064	0.991933	1.90203
5C
	Control	siFoxm1
	42200	62200
	45200	50400
	43400	52200
5D	Acta2		Ccnd1		Col1a1
	Control	siFoxm1	Control	siFoxm1	Control	siFoxm1
	1.01188	1.65594	0.966658	2.09208	0.979012	3.53582
	0.974658	1.48441	1.01041	1.8659	1.0291	2.83165
	1.01347	1.68416	1.02293	2.14123	0.991889	2.05876
5F
	CMV Empty	CMV FoxM1
	1.08776	1.54791
	0.945087	1.51129
	0.967151	1.52306
5G	-152/-141bp		-1003/-992bp
	IgG	FoxM1	IgG	FoxM1
	0.607088	6.40502	1.03082	5.09889
	1.68515	13.6545	0.905511	1.96257
	0.707764		1.06367

## Sheet: Fig 6
6A	Foxm1				Dusp1				Tnf				Il6				Il1b
	empty + siNT	empty + siFoxm1	Dusp1 + siNT	dusp1 + siFoxm1	empty + siNT	empty + siFoxm1	Dusp1 + siNT	dusp1 + siFoxm1	empty + siNT	empty + siFoxm1	Dusp1 + siNT	dusp1 + siFoxm1	empty + siNT	empty + siFoxm1	Dusp1 + siNT	dusp1 + siFoxm1	empty + siNT	empty + siFoxm1	Dusp1 + siNT	dusp1 + siFoxm1
	0.986369	0.458844	1.23592	0.77745	0.98864	0.805039	14.4732	11.6598	1.02794	2.87122	0.70779	0.769223	1.00701	2.79677	0.943603	0.912399	1.00483	3.23366	0.703451	0.715463
	0.993108	0.557394	1.02466	0.56423	0.991289	0.675691	11.977	8.85249	1.01844	2.61872	0.635816	0.670102	0.997003	2.77457	0.908621	0.933232	1.0079	3.25793	0.631345	0.634579
	1.02052	0.566588	0.917398	0.60911	1.02007	0.630845	10.6298	8.23171	0.953618	2.76857	0.659804	0.587451	0.99599	2.83323	0.927433	0.984804	0.987275	3.095	0.612343	0.783451
6B	FOXM1				DUSP1				PHOS P38 MAPK				TOTAL P38 MAPK
	siControl + pHIV empty	siFoxm1 + pHIV empty	siControl + pHIV Dusp1	siFoxm1 + pHIV Dusp1	siControl + pHIV empty	siFoxm1 + pHIV empty	siControl + pHIV Dusp1	siFoxm1 + pHIV Dusp1	siControl + pHIV empty	siFoxm1 + pHIV empty	siControl + pHIV Dusp1	siFoxm1 + pHIV Dusp1	siControl + pHIV empty	siFoxm1 + pHIV empty	siControl + pHIV Dusp1	siFoxm1 + pHIV Dusp1
	1	0.436931	1.1824	0.650075	1	0.41894	1.34998	1.57048	1	1.68037	1.22976	1.21086	1.01029	0.947795	1.10994	1.12578
	1	0.520592	1.12621	0.726823	1.02076	0.489682	1.32863	1.64821	0.95331	1.84514	0.721371	0.412957	1.00855	1.03029	1.17489	0.986521
	0.959995	0.332181	1.33251	0.353837	0.950043	0.547735	1.52666	1.63988	1.36768	2.37606	0.800258	1.28412	0.981163	0.922667	1.09105	0.929089
6C
	control + empty	siFoxm1+ empty	Control+ Dusp1OE	siFoxm1 + Dusp1 OE
	43400	56300	34000	47200
	43200	51000	36200	41100
	48100	58100	31000	46900
6D	Acta2				Col1a1
	control + empty	siFoxm1+ empty	Control+ Dusp1OE	siFoxm1 + Dusp1 OE	control + empty	siFoxm1+ empty	Control+ Dusp1OE	siFoxm1 + Dusp1 OE
	1.00485	2.33632	0.885481	1.13241	0.912638	3.16711	0.65948	1.16711
	0.993766	3.23237	0.670508	1.34359	1.02161	3.18138	0.724238	1.18138
	1.00138	2.50678	0.732184	1.24877	1.06575	2.24126	0.593163	1.24126
6G
	Control + Bleo + mac	myFoxm1-/- + Bleo	myFoxm1-/- + Bleo + mac
	335	614	327
	392	493	154
	378	486	319

## Sheet: S2 Fig
S2
	No Bleo	Bleo
	0.9294	2.78593
	0.999499	3.13563
	1.02302	3.02671
	1.04808	3.12622

## Sheet: S4 Fig
S4B	Cx3cr1		Ccr2
	Control	myFoxm1 -/-	Control	myFoxm1 -/-
	1.00701	1.00483	0.974634	0.88545
	0.997003	1.0079	1.09329	0.740557
	0.99599	0.987275	0.932074	1.092
S4C
	Control	myFoxm1 -/-
	79	102
	93	64
	85	98

## Sheet: S5 Fig
S5A
	Control	myFoxm1 -/-
	55	29
	63	17
	51	13
S5B
	control	myFoxm1 -/-
	1.08795	0.57876
	0.87534	0.29785
	1.03671	0.65339
S5C
	Control	myFoxm1 -/-
	1.01711	0.327459
	0.987048	0.303858
	0.995839	0.296582

## Sheet: S6 Fig
S6A
	Control	myFoxm1 -/-
	1.02518	0.461085
	0.997804	0.313093
	0.977019	0.40072
S6B
	control	myFoxm1 -/-
	1	0.45
	0.86	0.31
	1.15	0.64
S6C
	Control	myFoxm1 -/-
	0.978445	3.98541
	0.803827	3.28109
	0.995786	4.92897
	1.02827	2.12582
	1.99368	5.34497
S6D
	siCon	siFoxm1
	0.926602	1.07244
	1.02218	1.10122
	1.05122	0.848772
S6E
	Control	myFoxm1 -/-
	1.07388	0.534225
	0.92612	0.7754
	1.02653	0.674499
S6F	Csf1r		Csf3		Cxcr4
	Control	myFoxm1 -/-	Control	myFoxm1 -/-	Control	myFoxm1 -/-
	0.907563	1.01735	0.990798	0.833192	0.962254	1.09945
	1.06674	1.43236	1.07973	1.39391	1.00224	1.6687
	1.10856	0.831171	1.00736	0.507992	1.07594	1.09061
S6G
	Control	myFoxm1 -/-
	158757	93313.5
	143250	90594.5
	125040	80991.5

[truncated: 2 more sheets: S7 Fig, S8 Fig]
